# Supplementary material for: Outcome of Hospitalized Cancer Patients with Hypernatremia: A Retrospective Case-Control Study
Source: Curr Oncol. 2022 Nov 16;29(11):8814–24. doi: 10.3390/curroncol29110693 (PMC9689174; doi:10.3390/curroncol29110693)
Supplement: Supplementary file 1 [file curroncol-29-00693-s001.zip]

Archive with 1 entries (1 files):
- curroncol-2005847-supplementary.pdf
